# Supplementary material for: ATHB17 enhances stress tolerance by coordinating photosynthesis associated nuclear gene and ATSIG5 expression in response to abiotic stress
Source: Sci Rep. 2017 Mar 30;7:45492. doi: 10.1038/srep45492 (PMC5371990; doi:10.1038/srep45492)
Supplement: Supplemental Dataset 1 and 2 [file srep45492-s2.xls]

## Sheet: Supplemental Data 1
Supplemental Data 1. Gene Ontology term enrichment analysis of 426 down-regulated genes of ATHB17 OX/ATHB17 KO under NaCl treated condition.
FUNCTIONAL CATEGORY	abs SET	rel SET	genes SET	abs GENOME	rel GENOME	rel SET/rel GENOME	P-VALUE
02.30 photosynthesis	21	4.92	at1g29910 at1g29930 at1g31330 at1g45474 at1g52230 at1g55670 at1g61520 at1g67740 at1g76570 at2g34420 at2g34430 at2g39470 at3g16140 at3g54890 at3g55330 at3g61470 at4g10340 at4g28660 at4g30950 at5g54270 at5g66570	63	0.22	22.3636	4.68237e-23
02 ENERGY	40	9.38	at1g01090 at1g29910 at1g29930 at1g31330 at1g45474 at1g52230 at1g55670 at1g56190 at1g61520 at1g66430 at1g67740 at1g68260 at1g69830 at1g76570 at1g77120 at2g34420 at2g34430 at2g39470 at3g12780 at3g14420 at3g16140 at3g54890 at3g55330 at3g55800 at3g58730 at3g61470 at4g03280 at4g10340 at4g26530 at4g28660 at4g30950 at4g32470 at4g38970 at5g08680 at5g08690 at5g09660 at5g47840 at5g54270 at5g58330 at5g66570	453	1.59	5.89937	2.39362e-19
02.45.03 light absorption	11	2.58	at1g29910 at1g29930 at1g45474 at1g61520 at1g76570 at2g34420 at2g34430 at3g54890 at3g61470 at4g10340 at5g54270	20	0.07	36.8571	1.12625e-15
02.45 energy conversion and regeneration	14	3.28	at1g29910 at1g29930 at1g45474 at1g61520 at1g76570 at2g34420 at2g34430 at3g54890 at3g58730 at3g61470 at4g10340 at5g08680 at5g08690 at5g54270	69	0.24	13.6667	1.71382e-12
32 CELL RESCUE, DEFENSE AND VIRULENCE	50	11.7	at1g01470 at1g02920 at1g09020 at1g10370 at1g15690 at1g19610 at1g20340 at1g27730 at1g32640 at1g33590 at1g44575 at1g50320 at1g53670 at1g65390 at1g66100 at1g76930 at1g77120 at1g77490 at2g17480 at2g23290 at2g30540 at2g35980 at2g36830 at2g37040 at2g42540 at2g47510 at2g47730 at3g11630 at3g12780 at3g16720 at3g23250 at3g26060 at3g26520 at3g49120 at3g54920 at3g63350 at4g03280 at4g12480 at4g12490 at4g15670…	1425	5.01	2.33533	2.38607e-08
70 SUBCELLULAR LOCALIZATION	211	49.5	at1g01090 at1g02920 at1g03950 at1g04630 at1g05960 at1g08370 at1g09020 at1g10140 at1g10370 at1g10630 at1g11860 at1g12330 at1g12410 at1g14850 at1g15010 at1g15140 at1g15690 at1g15980 at1g16610 at1g18060 at1g20010 at1g20020 at1g23490 at1g27730 at1g30370 at1g30520 at1g32470 at1g32640 at1g32900 at1g33590 at1g43800 at1g47420 at1g48160 at1g50250 at1g50320 at1g52510 at1g52870 at1g53520 at1g53670 at1g54350…	10531	37	1.33784	8.34606e-08
70.26 plastid	90	21.1	at1g01090 at1g12330 at1g12410 at1g15010 at1g15140 at1g15980 at1g18060 at1g20020 at1g32900 at1g50250 at1g50320 at1g52510 at1g52870 at1g53520 at1g53670 at1g54350 at1g54520 at1g57770 at1g65390 at1g66430 at1g67740 at1g68260 at1g69740 at1g69830 at1g70760 at1g70820 at1g79790 at1g80450 at1g80600 at2g21340 at2g22880 at2g25200 at2g32210 at2g34620 at2g35980 at2g38270 at2g39020 at2g39705 at2g39730 at2g42540…	3464	12.1	1.7438	1.11073e-07
01.01.09.01.02 degradation of glycine	5	1.17	at1g11860 at1g32470 at2g26080 at4g33010 at4g37930	12	0.04	29.25	5.37489e-07
70.26.03 chloroplast	86	20.1	at1g01090 at1g12330 at1g12410 at1g15010 at1g15140 at1g15980 at1g18060 at1g20020 at1g32900 at1g50250 at1g50320 at1g52510 at1g52870 at1g53520 at1g53670 at1g54350 at1g54520 at1g57770 at1g65390 at1g66430 at1g68260 at1g69740 at1g69830 at1g70760 at1g70820 at1g79790 at1g80450 at1g80600 at2g21340 at2g22880 at2g25200 at2g32210 at2g34620 at2g35980 at2g38270 at2g39020 at2g39705 at2g39730 at2g42540 at2g47450…	3439	12.1	1.66116	1.15472e-06
34.11 cellular sensing and response to external stimulus	47	11	at1g01470 at1g15690 at1g20340 at1g27730 at1g32640 at1g33960 at1g37130 at1g44575 at1g64780 at1g76930 at1g77120 at2g23290 at2g25490 at2g26070 at2g36830 at2g39010 at2g39730 at2g42540 at2g47450 at3g02050 at3g08550 at3g12780 at3g23250 at3g25070 at3g26520 at3g49120 at3g54220 at3g54920 at3g60240 at3g63350 at4g03280 at4g12480 at4g12490 at4g17340 at4g30850 at4g34190 at4g37990 at4g39090 at5g13160 at5g13370…	1489	5.24	2.09924	1.33311e-06
01.05 C-compound and carbohydrate metabolism	50	11.7	at1g01090 at1g09430 at1g11860 at1g13820 at1g19300 at1g19600 at1g29670 at1g32470 at1g32900 at1g52510 at1g56190 at1g66430 at1g69830 at1g70820 at1g76090 at1g77120 at2g20810 at2g26080 at2g30140 at2g33160 at2g36780 at2g39020 at2g39030 at2g47510 at3g01500 at3g02040 at3g08550 at3g12780 at3g16520 at3g46660 at3g55800 at3g57520 at3g62720 at3g63410 at4g26200 at4g26530 at4g33010 at4g37930 at4g37990 at4g38970…	1646	5.79	2.02073	1.792e-06
01.07 metabolism of vitamins, cofactors, and prosthetic groups	15	3.52	at1g01090 at1g03475 at1g09430 at1g77120 at1g77490 at3g14930 at3g14990 at3g63410 at4g37990 at5g08680 at5g08690 at5g09660 at5g19440 at5g54770 at5g58330	251	0.88	4	6.75378e-06
34 INTERACTION WITH THE ENVIRONMENT	47	11	at1g01470 at1g15690 at1g20340 at1g27730 at1g32640 at1g33960 at1g37130 at1g44575 at1g64780 at1g76930 at1g77120 at2g23290 at2g25490 at2g26070 at2g36830 at2g39010 at2g39730 at2g42540 at2g47450 at3g02050 at3g08550 at3g12780 at3g23250 at3g25070 at3g26520 at3g49120 at3g54220 at3g54920 at3g60240 at3g63350 at4g03280 at4g12480 at4g12490 at4g17340 at4g30850 at4g34190 at4g37990 at4g39090 at5g13160 at5g13370…	1651	5.81	1.89329	2.0058e-05
32.01 stress response	29	6.8	at1g01470 at1g09020 at1g15690 at1g20340 at1g27730 at1g32640 at1g44575 at1g53670 at1g76930 at1g77120 at1g77490 at2g23290 at2g36830 at2g37040 at2g42540 at2g47510 at3g12780 at3g23250 at3g26520 at3g49120 at3g63350 at4g03280 at4g17340 at4g37930 at4g39090 at5g20970 at5g27600 at5g54770 at5g55070	832	2.92	2.32877	2.70653e-05
01.01.09.01 metabolism of glycine	5	1.17	at1g11860 at1g32470 at2g26080 at4g33010 at4g37930	27	0.09	13	4.551e-05
20.01 transported compounds (substrates)	50	11.7	at1g03950 at1g05300 at1g09930 at1g12090 at1g12500 at1g15140 at1g15690 at1g20020 at1g20340 at1g26380 at1g50320 at1g52190 at1g64780 at1g71500 at1g77210 at1g80310 at2g30540 at2g38270 at3g02050 at3g06130 at3g07680 at3g09900 at3g14420 at3g18830 at3g22910 at3g23410 at3g26570 at3g48520 at3g58730 at4g12480 at4g12490 at4g12500 at4g15670 at4g15700 at4g16370 at4g22470 at4g27730 at4g32390 at4g32470 at4g34720…	1892	6.65	1.7594	7.24403e-05
20 CELLULAR TRANSPORT, TRANSPORT FACILITIES AND TRANSPORT ROUTES	58	13.6	at1g03950 at1g05300 at1g09930 at1g12090 at1g12500 at1g14850 at1g15140 at1g15690 at1g20020 at1g20340 at1g26380 at1g47530 at1g50320 at1g52190 at1g54350 at1g64780 at1g71500 at1g77210 at1g80310 at2g30540 at2g36830 at2g38270 at2g39010 at3g02050 at3g06130 at3g07680 at3g09900 at3g14420 at3g18830 at3g22910 at3g23410 at3g26520 at3g26570 at3g48520 at3g58730 at4g12480 at4g12490 at4g12500 at4g15670 at4g15700…	2419	8.51	1.59812	0.000256813
12.01 ribosome biogenesis	17	3.99	at1g74050 at1g74970 at1g75350 at1g78630 at1g79850 at3g09900 at3g17170 at3g25920 at3g53430 at3g63490 at4g00100 at4g31985 at4g34620 at5g03850 at5g14320 at5g40950 at5g54600	428	1.5	2.66	0.000288799
Gene Ontology term enrichment analysis was performed using MIPS website (http://mips.helmholtz-muenchen.de/
proj/funcatDB/). The top 18 enrichment functional categories are shown in the table. abs set, the number of the genes belonged
to one functional category in 426 genes; rel set, the percentage of this class of genes in all genes for enrichment analysis; abs
genome, the number of the genes belonged to one functional category in the Arabidopsis genome; rel genome, the percentage
of this class of genes in all genes of Arabidopsis genome.

## Sheet: Supplemental Data 2
Supplemental Data 2. Gene Ontology term enrichment analysis of 1704 down-regulated genes of ATHB17 OX/ATHB17 KO under normal condition.
FUNCTIONAL CATEGORY	abs SET	rel SET	genes SET	abs GENOME	rel GENOME	rel SET/rel GENOME	P-VALUE
01 METABOLISM	358	21	at1g01090 at1g01860 at1g02090 at1g02360 at1g02500 at1g02730 at1g02920 at1g02930 at1g03310 at1g03475 at1g06400 at1g06730 at1g07010 at1g07510 at1g07640 at1g08370 at1g08470 at1g08650 at1g09240 at1g09430 at1g09630 at1g10370 at1g10900 at1g11545 at1g11680 at1g11790 at1g11860 at1g12050 at1g12900 at1g13170 at1g13250 at1g14810 at1g15950 at1g17170 at1g17190 at1g17430 at1g18360 at1g19170 at1g19300 at1g19910…	4932	17.3	1.21387	0
16 PROTEIN WITH BINDING FUNCTION OR COFACTOR REQUIREMENT (structural or catalytic)	465	27.2	at1g01090 at1g02090 at1g03440 at1g04250 at1g05140 at1g05890 at1g06400 at1g06680 at1g07510 at1g07640 at1g07790 at1g08370 at1g09070 at1g09200 at1g09240 at1g09630 at1g09640 at1g10470 at1g10630 at1g10960 at1g11475 at1g11680 at1g11740 at1g12090 at1g13710 at1g14200 at1g14400 at1g14440 at1g15470 at1g15740 at1g16610 at1g17100 at1g17530 at1g18080 at1g18210 at1g18330 at1g19910 at1g20020 at1g20090 at1g20340…	7027	24.7	1.10121	0
70 SUBCELLULAR LOCALIZATION	834	48.9	at1g01090 at1g01230 at1g01860 at1g01970 at1g02090 at1g02730 at1g02920 at1g02930 at1g03310 at1g04250 at1g04590 at1g04630 at1g05840 at1g06680 at1g06730 at1g07010 at1g07510 at1g07590 at1g07640 at1g07790 at1g08370 at1g09070 at1g09200 at1g09520 at1g09640 at1g09690 at1g10370 at1g10470 at1g10630 at1g10960 at1g11360 at1g11790 at1g11860 at1g12410 at1g12900 at1g13170 at1g14400 at1g14810 at1g15140 at1g15250…	10531	37	1.32162	0
70.26 plastid	290	17	at1g01090 at1g01860 at1g02730 at1g03310 at1g07010 at1g09200 at1g09520 at1g10960 at1g11360 at1g12410 at1g12900 at1g13170 at1g15140 at1g15730 at1g15980 at1g17220 at1g18060 at1g18360 at1g20020 at1g21440 at1g23400 at1g23740 at1g25220 at1g26945 at1g27385 at1g27540 at1g27690 at1g31230 at1g32080 at1g32160 at1g36370 at1g42970 at1g44000 at1g44446 at1g45688 at1g48860 at1g50040 at1g50250 at1g50490 at1g52330…	3464	12.1	1.40496	0
70.26.03 chloroplast	287	16.8	at1g01090 at1g01860 at1g02730 at1g03310 at1g07010 at1g09200 at1g09520 at1g10960 at1g11360 at1g12410 at1g12900 at1g13170 at1g15140 at1g15730 at1g15980 at1g17220 at1g18060 at1g18360 at1g20020 at1g21440 at1g23400 at1g23740 at1g25220 at1g26945 at1g27385 at1g27540 at1g27690 at1g31230 at1g32080 at1g32160 at1g36370 at1g42970 at1g44000 at1g44446 at1g45688 at1g48860 at1g50040 at1g50250 at1g50490 at1g52330…	3439	12.1	1.38843	0
70.03 cytoplasm	153	8.97	at1g02920 at1g02930 at1g04250 at1g06730 at1g08370 at1g09640 at1g09690 at1g10370 at1g10470 at1g11860 at1g15250 at1g17170 at1g17190 at1g20090 at1g23030 at1g23190 at1g25350 at1g26880 at1g27400 at1g29070 at1g29150 at1g32470 at1g45145 at1g48350 at1g49400 at1g53850 at1g57660 at1g64510 at1g67430 at1g67980 at1g69620 at1g69930 at1g71100 at1g72370 at1g74050 at1g74970 at1g75350 at1g75950 at1g77750 at1g77760…	1066	3.75	2.392	3.4732e-24
12.01 ribosome biogenesis	67	3.93	at1g05190 at1g09690 at1g15250 at1g26880 at1g27400 at1g29070 at1g48350 at1g49400 at1g57660 at1g64510 at1g67430 at1g69620 at1g72370 at1g74050 at1g74970 at1g75350 at1g77750 at1g78630 at2g01250 at2g17360 at2g20060 at2g27710 at2g33800 at2g42740 at3g01790 at3g02560 at3g04230 at3g06320 at3g06700 at3g11940 at3g13580 at3g20230 at3g22300 at3g43980 at3g44890 at3g45030 at3g48930 at3g53610 at3g53890 at3g54210…	428	1.5	2.62	5.56001e-13
32.01 stress response	100	5.86	at1g01860 at1g02930 at1g07400 at1g07640 at1g09740 at1g10470 at1g11360 at1g15950 at1g18330 at1g20340 at1g27730 at1g30870 at1g32640 at1g33560 at1g44575 at1g45145 at1g51400 at1g53240 at1g53670 at1g67090 at1g69600 at1g70000 at1g71697 at1g74310 at1g77490 at2g01180 at2g04240 at2g19310 at2g19450 at2g22420 at2g25140 at2g26150 at2g26430 at2g27710 at2g29450 at2g33800 at2g36830 at2g37220 at2g38380 at2g38870…	832	2.92	2.00685	2.49005e-11
02 ENERGY	65	3.81	at1g01090 at1g03310 at1g08650 at1g12900 at1g15820 at1g19910 at1g21440 at1g29910 at1g29930 at1g31330 at1g42970 at1g43670 at1g52230 at2g21330 at2g24270 at2g34420 at2g34430 at2g39270 at2g39470 at3g04120 at3g07800 at3g12780 at3g14415 at3g14420 at3g15640 at3g16140 at3g16910 at3g21720 at3g42050 at3g47470 at3g50820 at3g52730 at3g54110 at3g55330 at3g55800 at3g58730 at3g61470 at3g62410 at4g02770 at4g03280…	453	1.59	2.39623	6.08656e-11
32 CELL RESCUE, DEFENSE AND VIRULENCE	147	8.62	at1g01860 at1g02920 at1g02930 at1g07400 at1g07640 at1g09740 at1g10370 at1g10470 at1g11360 at1g15950 at1g17170 at1g17190 at1g18330 at1g19570 at1g19610 at1g20340 at1g27730 at1g30870 at1g31580 at1g32640 at1g33560 at1g44575 at1g45145 at1g51400 at1g53240 at1g53670 at1g55210 at1g64500 at1g66090 at1g66100 at1g67090 at1g69600 at1g69930 at1g70000 at1g71697 at1g74310 at1g75270 at1g77490 at1g79230 at2g01180…	1425	5.01	1.72056	6.48397e-11
34.11.09 temperature perception and response	45	2.64	at1g01860 at1g07400 at1g15950 at1g27730 at1g53240 at1g67090 at1g74310 at2g19310 at2g19450 at2g25140 at2g26150 at2g27710 at2g33800 at2g37220 at2g46240 at3g04120 at3g04880 at3g09440 at3g12580 at3g12780 at3g16460 at3g16470 at3g22840 at3g51910 at4g12400 at4g17090 at4g21870 at4g30650 at4g38840 at5g01600 at5g02490 at5g02500 at5g05410 at5g12030 at5g43170 at5g46170 at5g47910 at5g49910 at5g50720 at5g51440…	263	0.92	2.86957	1.88805e-10
12.01.01 ribosomal proteins	34	1.99	at1g05190 at1g49400 at1g67430 at1g69620 at1g72370 at1g74970 at1g77750 at2g01250 at2g17360 at2g20060 at2g27710 at2g42740 at3g01790 at3g02560 at3g04230 at3g06320 at3g11940 at3g13580 at3g22300 at3g45030 at3g48930 at3g62870 at4g01310 at5g10360 at5g15200 at5g18790 at5g20290 at5g28060 at5g35530 at5g39740 at5g45775 at5g52650 at5g58420 at5g62300	169	0.59	3.37288	3.98022e-10
02.30 photosynthesis	19	1.11	at1g15820 at1g29910 at1g29930 at1g31330 at1g52230 at2g34420 at2g34430 at2g39470 at3g16140 at3g47470 at3g50820 at3g54110 at3g55330 at3g61470 at4g02770 at4g10340 at4g30950 at5g54270 at5g66570	63	0.22	5.04545	2.64126e-09
32.01.05 heat shock response	21	1.23	at1g07400 at1g74310 at2g19310 at2g25140 at2g26150 at2g46240 at3g04120 at3g09440 at3g12580 at3g51910 at4g12400 at4g21870 at5g02490 at5g02500 at5g05410 at5g12030 at5g47910 at5g49910 at5g51440 at5g52640 at5g56030	85	0.29	4.24138	2.04669e-08
34 INTERACTION WITH THE ENVIRONMENT	149	8.74	at1g01790 at1g01860 at1g02090 at1g02930 at1g04250 at1g07400 at1g07640 at1g10470 at1g15950 at1g18330 at1g19570 at1g20340 at1g25220 at1g27730 at1g32640 at1g33560 at1g42970 at1g44575 at1g51400 at1g53240 at1g56150 at1g58340 at1g59540 at1g63840 at1g67090 at1g69370 at1g69600 at1g70000 at1g72430 at1g74310 at1g74670 at1g77760 at2g02760 at2g04160 at2g04240 at2g04780 at2g19310 at2g19450 at2g21300 at2g22670…	1651	5.81	1.5043	3.23328e-07
32.01.01 oxidative stress response	31	1.81	at1g02930 at1g07400 at1g30870 at1g44575 at1g45145 at1g53670 at1g74310 at1g77490 at2g19310 at2g22420 at2g26150 at2g29450 at2g38380 at2g46240 at3g04120 at3g12580 at3g56240 at4g03280 at4g08390 at4g12400 at4g12720 at4g37930 at5g01600 at5g05340 at5g05410 at5g12030 at5g42980 at5g44380 at5g47910 at5g61640 at5g64110	200	0.7	2.58571	1.1358e-06
01.01 amino acid metabolism	44	2.58	at1g02500 at1g11790 at1g11860 at1g12050 at1g14810 at1g23310 at1g25220 at1g29810 at1g31230 at1g32470 at1g36370 at1g69370 at1g79230 at1g79440 at1g79870 at1g80560 at1g80600 at2g02010 at2g31810 at2g35120 at2g35370 at2g35500 at3g08860 at3g10030 at3g17820 at3g23810 at3g44720 at3g58610 at3g59890 at4g01900 at4g04320 at4g14880 at4g19710 at4g23600 at4g33010 at4g37930 at4g38220 at5g10920 at5g19530 at5g19550…	342	1.2	2.15	1.58712e-06
02.45 energy conversion and regeneration	16	0.93	at1g19910 at1g29910 at1g29930 at2g34420 at2g34430 at3g16910 at3g42050 at3g47470 at3g54110 at3g58730 at3g61470 at4g10340 at4g27180 at4g32260 at4g38920 at5g54270	69	0.24	3.875	2.40953e-06
34.11 cellular sensing and response to external stimulus	133	7.8	at1g01860 at1g02090 at1g02930 at1g04250 at1g07400 at1g07640 at1g10470 at1g15950 at1g18330 at1g19570 at1g20340 at1g25220 at1g27730 at1g32640 at1g33560 at1g42970 at1g44575 at1g51400 at1g53240 at1g56150 at1g58340 at1g63840 at1g67090 at1g69370 at1g69600 at1g70000 at1g72430 at1g74310 at1g74670 at1g77760 at2g02760 at2g04160 at2g04240 at2g19310 at2g19450 at2g22670 at2g25000 at2g25140 at2g26070 at2g26150…	1489	5.24	1.48855	2.45103e-06
32.07 detoxification	36	2.11	at1g02920 at1g02930 at1g10370 at1g17170 at1g17190 at1g19570 at1g30870 at1g45145 at1g64500 at1g69930 at1g75270 at1g79230 at2g22420 at2g29450 at2g30860 at2g38380 at2g47470 at2g47730 at3g02730 at3g26060 at3g43800 at3g51030 at3g52960 at4g15700 at4g25130 at4g26160 at4g36430 at5g05340 at5g07460 at5g18600 at5g39580 at5g39950 at5g42980 at5g61640 at5g64110 at5g64120	266	0.93	2.26882	4.32605e-06
01.05 C-compound and carbohydrate metabolism	143	8.39	at1g01090 at1g01860 at1g02360 at1g02500 at1g02730 at1g03310 at1g06730 at1g09430 at1g11545 at1g11860 at1g12900 at1g13250 at1g17430 at1g18360 at1g19170 at1g19300 at1g22650 at1g23190 at1g23730 at1g24100 at1g27690 at1g32060 at1g32470 at1g36370 at1g42970 at1g43670 at1g48860 at1g52400 at1g53000 at1g53240 at1g54010 at1g56560 at1g64390 at1g66970 at1g66980 at1g67090 at1g67830 at1g69526 at1g70730 at1g70820…	1646	5.79	1.44905	4.52844e-06
32.07.07 oxygen and radical detoxification	35	2.05	at1g02920 at1g02930 at1g10370 at1g17170 at1g17190 at1g19570 at1g30870 at1g45145 at1g64500 at1g69930 at1g75270 at2g22420 at2g29450 at2g30860 at2g38380 at2g47470 at2g47730 at3g02730 at3g26060 at3g43800 at3g51030 at3g52960 at4g15700 at4g25130 at4g26160 at4g36430 at5g05340 at5g07460 at5g18600 at5g39580 at5g39950 at5g42980 at5g61640 at5g64110 at5g64120	261	0.91	2.25275	7.17318e-06
02.45.03 light absorption	8	0.46	at1g29910 at1g29930 at2g34420 at2g34430 at3g47470 at3g61470 at4g10340 at5g54270	20	0.07	6.57143	1.08161e-05
20.01.13 lipid/fatty acid transport	21	1.23	at1g12090 at1g48750 at1g62500 at1g62510 at2g15050 at2g21540 at2g38530 at2g38540 at2g44620 at2g48130 at2g48140 at3g18280 at3g22600 at3g51600 at4g12490 at4g12500 at4g22490 at4g22520 at5g05960 at5g48490 at5g64080	123	0.43	2.86047	1.3027e-05
01.01.09.01.02 degradation of glycine	6	0.35	at1g11860 at1g32470 at2g35120 at2g35370 at4g33010 at4g37930	12	0.04	8.75	3.11266e-05
14.01 protein folding and stabilization	32	1.87	at1g01230 at1g08780 at1g73655 at1g74070 at2g16600 at2g20560 at3g09440 at3g10220 at3g12580 at3g15660 at3g21640 at3g25230 at3g55920 at3g56240 at3g62030 at4g21180 at4g34960 at4g38740 at5g02490 at5g02500 at5g12030 at5g13410 at5g18140 at5g22060 at5g35100 at5g42480 at5g45680 at5g48570 at5g49910 at5g56010 at5g56030 at5g64350	248	0.87	2.14943	3.7648e-05
01.20 secondary metabolism	47	2.75	at1g02500 at1g02920 at1g02930 at1g03475 at1g07640 at1g08470 at1g10370 at1g15950 at1g17170 at1g17190 at1g24100 at1g25220 at1g44446 at1g48860 at1g55210 at1g67980 at1g69370 at1g69930 at1g80600 at2g02400 at2g26540 at2g29450 at2g30860 at2g35500 at2g36800 at2g43710 at2g47730 at3g14930 at3g19710 at3g43800 at3g45140 at3g48730 at3g57020 at3g57030 at3g61750 at4g01690 at4g01900 at4g16770 at4g18480 at4g25080…	426	1.49	1.84564	4.37433e-05
32.01.06 cold shock response	24	1.4	at1g01860 at1g15950 at1g27730 at1g53240 at1g67090 at2g19450 at2g27710 at2g33800 at2g37220 at3g04880 at3g12780 at3g16460 at3g16470 at3g22840 at4g17090 at4g30650 at4g38840 at5g01600 at5g02500 at5g43170 at5g50720 at5g58070 at5g63980 at5g67590	165	0.58	2.41379	5.11409e-05
32.07.07.03 glutathione conjugation reaction	12	0.7	at1g02920 at1g02930 at1g10370 at1g17170 at1g17190 at1g19570 at1g69930 at1g75270 at2g29450 at2g30860 at2g47730 at3g43800	57	0.2	3.5	0.000118195
01.01.09.01 metabolism of glycine	8	0.46	at1g11860 at1g32470 at1g36370 at2g35120 at2g35370 at3g08860 at4g33010 at4g37930	27	0.09	5.11111	0.000130682
34.11.01 photoperception and response	32	1.87	at1g02090 at1g20340 at1g42970 at1g44575 at1g51400 at1g74310 at1g77760 at2g02760 at2g19310 at2g26150 at2g30520 at2g38230 at2g39730 at2g46240 at3g04880 at3g12580 at3g12610 at3g15540 at3g22104 at3g51910 at3g62410 at4g01900 at4g02440 at4g03280 at4g12400 at4g34190 at4g37580 at5g02120 at5g05410 at5g12030 at5g43470 at5g49730	265	0.93	2.01075	0.000134622
20 CELLULAR TRANSPORT, TRANSPORT FACILITIES AND TRANSPORT ROUTES	185	10.8	at1g01790 at1g06400 at1g08560 at1g09070 at1g09630 at1g10950 at1g10960 at1g12090 at1g13710 at1g14670 at1g15140 at1g15180 at1g17530 at1g19910 at1g20020 at1g20340 at1g23090 at1g26380 at1g26390 at1g28490 at1g30760 at1g33080 at1g45145 at1g47830 at1g48750 at1g58340 at1g59540 at1g62500 at1g62510 at1g64500 at1g64640 at1g71480 at1g71870 at1g72130 at2g01970 at2g04700 at2g05620 at2g13100 at2g15050 at2g17500…	2419	8.51	1.2691	0.000315031
20.01 transported compounds (substrates)	149	8.74	at1g01790 at1g06400 at1g08560 at1g09630 at1g10960 at1g12090 at1g13710 at1g15140 at1g15180 at1g17530 at1g19910 at1g20020 at1g20340 at1g23090 at1g26380 at1g26390 at1g28490 at1g30760 at1g33080 at1g45145 at1g47830 at1g48750 at1g62500 at1g62510 at1g64500 at1g64640 at1g71480 at1g71870 at1g72130 at2g04700 at2g05620 at2g13100 at2g15050 at2g17500 at2g19790 at2g19830 at2g21190 at2g21540 at2g25060 at2g26900…	1892	6.65	1.31429	0.000357433
01.05.12 autotrophic CO2-fixation	6	0.35	at1g42970 at1g67090 at3g55800 at3g62410 at5g38430 at5g44520	18	0.06	5.83333	0.000457559
16.01 protein binding	197	11.5	at1g01090 at1g02090 at1g03440 at1g04250 at1g05890 at1g08370 at1g09070 at1g09640 at1g10470 at1g10630 at1g11740 at1g14200 at1g14400 at1g15740 at1g16610 at1g17530 at1g18080 at1g19910 at1g23030 at1g29150 at1g32060 at1g32470 at1g47830 at1g49400 at1g50490 at1g53850 at1g54140 at1g55480 at1g59540 at1g63840 at1g63850 at1g66100 at1g67430 at1g69270 at1g72175 at1g72370 at1g72416 at1g73655 at1g73760 at1g74690…	2619	9.21	1.24864	0.00047078
Gene Ontology term enrichment analysis was performed using MIPS website (http://mips.helmholtz-muenchen.de/
proj/funcatDB/). The top 36 enrichment functional categories are shown in the table. abs set, the number of the genes belonged
to one functional category in 1704 genes; rel set, the percentage of this class of genes in all genes for enrichment analysis; abs
genome, the number of the genes belonged to one functional category in the Arabidopsis genome; rel genome, the percentage
of this class of genes in all genes of Arabidopsis genome.
